# Supplementary material for: Conversion of a Single-Frequency X-Band EPR Spectrometer into a Broadband Multi-Frequency 0.1–18 GHz Instrument for Analysis of Complex Molecular Spin Hamiltonians
Source: Molecules. 2023 Jul 7;28(13):5281. doi: 10.3390/molecules28135281 (PMC10343493; doi:10.3390/molecules28135281)
Supplement: Supplementary file 1 [file molecules-28-05281-s001.zip]

Archive with 2 entries (2 files):
- BB-Tuner.vi
- Z-Calculator.vi
